# Supplementary material for: Cannabidiolic acid in Hemp Seed Oil Table Spoon and Beyond
Source: Molecules. 2022 Apr 15;27(8):2566. doi: 10.3390/molecules27082566 (PMC9029873; doi:10.3390/molecules27082566)
Supplement: Supplementary file 1 [file molecules-27-02566-s001.zip]

Archive with 1 entries (1 files):
- molecules-1654016-supplementary.pdf
